# Supplementary material for: Quantifiable effects of regular exercise on zinc status in a healthy population—A systematic review
Source: PLoS One. 2017 Sep 20;12(9):e0184827. doi: 10.1371/journal.pone.0184827 (PMC5607172; doi:10.1371/journal.pone.0184827)
Supplement: S2 File — (XLSX) [file pone.0184827.s003.xlsx]

## Sheet: AC
													Dietary Zn																				Plasma/Serum Zn
																Control							Study population							Between group difference in change						Control						Study population						Between group difference in change
																Before		After		Change			Before		After		Change									Before		After		Change		Before		After		Change
Study ID (author, date)	Country	Control population	n (control)	Age (control)	SD of age	Study population	n (study pop)	Age (study pop)	SD of age	Gender	Additional Characteristics	Intervention/Exposure description	Measure	Units	Variability units	Mean	Varability	Mean	Varability	Mean	Variability	Significance from pre training	Mean	Variability	Mean	Variability	Mean	Variability	Significance	Mean (study pop - control)	SE	P-values between groups	Measure	Units	Variability unit	Mean	Variability	Mean	Variability	Mean	Variability	Mean	Variability	Mean	Variability	Mean	Variability	Mean (study pop - control)	SE
Azizbeigi 2013	Iran	Untrained men	10	23.3	2.5	Untrained men	10	21.2	2.1	M		Progressive resistance training 3x/week, 8 weeks, 8 exercises	3 day food record	mg/d	SD	27.8	10.76	22.3	9.7	-5.5	7.98416		29.6	15.63	33.6	10.1	4	11.1937		9.5	4.34794
Cordova 1998	USA	University students, moderately trained	12	22.3	1.2	Volleyball players	12	25.9	2.6	M		Volleyball season training, 7x/week, 5 h/day	7 day food record / ?recall	mg/d	SD	15.88	4.39	15.7	3.89	-0.18	3.23979	< 0.05	14.42	4.05	14.31	4.89	-0.11	3.548	NS	0.07	1.38698		Serum	umol/L	SD	15.65	0.15	15.34	0.18	-0.31	0.130767	15.11	0.14	14.6	0.13	-0.51	0.104976	-0.2	0.048408
																																	Ultrafiltrable serum	%		1.91		2.12				2.2		2.73
Fogelholm 1991	Finland	Bank clerks	11	33	0.603023	Sailors	14	28	0.267261	M		3 week sailing	7d food record (control), food inventory (study pop)	mg/MJ	SD	1.3							1.7										Serum	umol/L	SD	12.4	2.1998	12.8	1.18451	0.4	1.61066	13.2	2.09991	16	1.14541	2.8	1.53435	2.4	0.635609
Fogelholm 1992	Finland	University students	18	26	0.6	University students	21	24	0.6	F	No more than 2 regulatr weekly exercise sessions	24 weeks, progressive, 30-45 min/session @ 60-80% HRR	4d food record	mg/d	SD	10.7	2.12132						11.2	2.74955									Serum	umol/L	SD	13	0.848528	13.2	1.27279	0.2	0.909945	12.9	1.37477	13.4	0.916515	0.5	0.982853	0.3	0.303315
Lukaski 1990M	USA	Nontraining, aged matched	15			Varsity swimmers	13			M			7d diet records	mg/d	SD	15.2	3.87298	13.6	2.71109	-1.6	2.76586		15.6	2.88444	17.9	3.60555	2.3	2.6		3.9	1.01489		Plasma	umol/L	SD	13.4	1.54919	12.8	1.93649	-0.6	1.39642	13.7	1.80278	14.3	1.80278	0.6	1.39642	1.2	0.52915
			15				13							mg/2000kcal/d	SD	9.4	1.93649	8.8	1.54919	-0.6	1.39642		9.2	2.16333	9.6	1.44222	0.4	1.54661		1	0.560357
F		Nontraining, aged matched	13			Varsity swimmers	16			F				mg/d	SD	9.8	3.245	9.6	2.88444	-0.2	2.39708		10.4	3.2	10.4	3.6	0	2.65932		0.2	0.940213		Plasma	umol/L	SD	13.5	2.16333	12.8	1.44222	-0.7	1.54661	12.7	2	12.6	2	-0.1	1.54919	0.6	0.577927
			13				16							mg/2000kcal/d	SD	9.4	3.245	8.2	2.16333	-1.2	2.31991		9.5	2.4	9.4	1.6	-0.1	1.71581		1.1	0.773305
Peake 2003	New Zealand	Sedentary	7	21	0	Well trained distance runners	10	28	7	M		16% increase in training volume, 4 weeks																					Plasma	umol/L	SD	15.46	2	16.84	2.41	1.38	1.74931	13.68	0.98	14.99	1.24	1.31	0.892592	-0.07	0.718908
[truncated: 52 more columns]
